# Supplementary material for: Comparison of Sutureless Aortic Valve Replacement and Transcatheter Aortic Valve Implantation: A Systematic Review and Meta-Analysis of Propensity Score Matching
Source: Rev Cardiovasc Med. 2024 Nov 4;25(11):391. doi: 10.31083/j.rcm2511391 (PMC11607518; doi:10.31083/j.rcm2511391)
Supplement: Supplementary file 1 [file 2153-8174-25-11-391-s1.zip]

Archive with 3 entries (3 files):
- PRISMA_2020_checklist.docx
- Supplementary 1-sensitivity analyses.docx
- Supplementary 2-funnel plot analysis.docx
